# Supplementary material for: ARQ-197, a small-molecule inhibitor of c-Met, reduces tumour burden and prevents myeloma-induced bone disease in vivo
Source: PLoS One. 2018 Jun 20;13(6):e0199517. doi: 10.1371/journal.pone.0199517 (PMC6010293; doi:10.1371/journal.pone.0199517)
Supplement: S1 Table — (XLSX) [file pone.0199517.s008.xlsx]

## Sheet: Sheet1
	GAPDH	HGF	dct	stdev	mean	ddCT	2pwrddCT	Mean	SD
Control 1	32.81	27.4911	5.31893	2.38386	2.90138	8.22032	1	1	0
Control 2	31.49	28.6575	2.83251			5.7339	1
Control 3	30.42	29.8673	0.552707			3.45409	1
JJN3 1	22.9585	20.663	2.29557	0.642098	2.02896	5.19695	36.6807	32.3819	32.3819
JJN3 2	23.3316	20.8368	2.4948			5.39618	42.1127
JJN3 3	21.83	20.5335	1.2965			4.19789	18.3523
NCI-H929 1	23.1862	36.5066	-13.3203	2.94218	-12.025	-10.4189	0.000730449	0.00655352	0.00655352
NCI-H929 2	22.45	36.5473	-14.0973			-11.1959	0.000426277
NCI-H929 3	28.6389	37.2964	-8.65742			-5.75603	0.0185038
U266 1	23.1893	26.4542	-3.26491	0.968551	-3.19574	-0.363529	0.777261	0.94565	0.619878
U266 2	23.2936	27.4214	-4.12785			-1.22647	0.427363
U266 3	25.7079	27.9024	-2.19446			0.706928	1.63232
XG1 1	22.1826	31.987	-9.80445	2.0258	-8.01451	-6.90306	0.00835546	0.054265	0.068241
XG1 2	25.418	33.8418	-8.42374			-5.52235	0.0217573
XG1 3	26.159	31.9743	-5.81534			-2.91395	0.132682
RPMI-8226 1	23.0275	29.4363	-6.40878	0.877925	-5.81013	-3.50739	0.0879367	0.151995	0.100455
RPMI-8226 2	24.1503	30.3697	-6.2193			-3.31792	0.100278
RPMI-8226 3	24.7361	29.5385	-4.80231			-1.90093	0.267772
