# Supplementary material for: ARQ-197, a small-molecule inhibitor of c-Met, reduces tumour burden and prevents myeloma-induced bone disease in vivo
Source: PLoS One. 2018 Jun 20;13(6):e0199517. doi: 10.1371/journal.pone.0199517 (PMC6010293; doi:10.1371/journal.pone.0199517)
Supplement: S2 Table — (XLSX) [file pone.0199517.s009.xlsx]

## Sheet: Sheet1
Density values for Fig 1B
		c-Met
		volume raw value	% of total volume raw value	Overall %	Relative denisty
JJN3		25523	17.5383	100	1
U266		38674	26.5751	151.526	1.51526
XG-1		24943	17.1398	97.7275	0.977275
RPMI-8226		25213	17.3253	98.7854	0.987854
NCI-H929		31174	21.4215	122.141	1.22141
	Total	145527	100
		Phospho c-Met
		volume raw value	% of total volume raw value	Overall %	Relative denisty
JJN3		26722	28.8515	100	1
U266		21988	23.7403	82.2843	0.822843
XG-1		3226	3.48309	12.0724	0.120724
RPMI-8226		21698	23.4272	81.199	0.81199
NCI-H929		18985	20.498	71.0463	0.710463
	Total	92619	100
