# Supplementary material for: ARQ-197, a small-molecule inhibitor of c-Met, reduces tumour burden and prevents myeloma-induced bone disease in vivo
Source: PLoS One. 2018 Jun 20;13(6):e0199517. doi: 10.1371/journal.pone.0199517 (PMC6010293; doi:10.1371/journal.pone.0199517)
Supplement: S3 Table — (XLSX) [file pone.0199517.s010.xlsx]

## Sheet: Trypan blue exclusion Fig 2A
	For Figure 2B	Trypan blue exclusion assay
NCI-H929
	Total cell count	Dead cells	% viability	% cell death	Mean cell death
Control	500000	20000	96	4
Control	480000	30000	93.75	6.25
Control	520000	20000	96.1538	3.84615	4.69872
0.1563	430000	20000	95.3488	4.65116
0.1563	350000	20000	94.2857	5.71429
0.1563	370000	30000	91.8919	8.10811	6.15785
0.3125um	320000	20000	93.75	6.25
0.3125um	330000	40000	87.8788	12.1212
0.3125um	300000	30000	90	10	9.45707
0.625um	100000	20000	80	20
0.625um	130000	40000	69.2308	30.7692
0.625um	120000	40000	66.6667	33.3333	28.0342
1.25um	110000	30000	72.7273	27.2727
1.25um	60000	20000	66.6667	33.3333
1.25um	80000	20000	75	25	28.5354
2.5	60000	20000	66.6667	33.3333
2.5	60000	30000	50	50
2.5	50000	20000	60	40	41.1111
5	30000	20000	33.3333	66.6667
5	40000	30000	25	75
5	30000	20000	33.3333	66.6667	69.4444
U266
	Total cell count	Dead cells	% viability	% cell death	Mean Cell death
Control	620000	20000	96.7742	3.22581
Control	660000	20000	96.9697	3.0303
Control	640000	40000	93.75	6.25	4.1687
0.1563	580000	40000	93.1034	6.89655
0.1563	600000	60000	90	10
0.1563	580000	60000	89.6552	10.3448	9.08046
0.3125um	120000	20000	83.3333	16.6667
0.3125um	110000	20000	81.8182	18.1818
0.3125um	120000	40000	66.6667	33.3333	22.7273
0.625um	60000	20000	66.6667	33.3333
0.625um	60000	20000	66.6667	33.3333
0.625um	40000	20000	50	50	38.8889
1.25um	60000	20000	66.6667	33.3333
1.25um	40000	20000	50	50
1.25um	60000	30000	50	50	44.4444
2.5	60000	40000	33.3333	66.6667
2.5	60000	20000	66.6667	33.3333
2.5	40000	20000	50	50	50
5	60000	40000	33.3333	66.6667
5	60000	30000	50	50
5	40000	30000	25	75	63.8889
JJN3
	Total cell count	Dead cells	% viability	% cell death	Mean Cell death
Control	620000	20000	96.7742	3.22581
Control	660000	20000	96.9697	3.0303
Control	640000	40000	93.75	6.25	4.1687
0.1563	580000	40000	93.1034	6.89655
0.1563	600000	60000	90	10
0.1563	580000	60000	89.6552	10.3448	9.08046
0.3125um	120000	20000	83.3333	16.6667
0.3125um	110000	20000	81.8182	18.1818
0.3125um	120000	40000	66.6667	33.3333	22.7273
0.625um	60000	20000	66.6667	33.3333
0.625um	60000	20000	66.6667	33.3333
0.625um	40000	20000	50	50	38.8889
1.25um	60000	20000	66.6667	33.3333
1.25um	40000	20000	50	50
1.25um	60000	30000	50	50	44.4444
2.5	60000	40000	33.3333	66.6667
2.5	60000	20000	66.6667	33.3333
2.5	40000	20000	50	50	50
5	60000	40000	33.3333	66.6667
5	60000	30000	50	50
5	40000	30000	25	75	63.8889

## Sheet: Cell proliferation Fig 2B
	For Figure 2B (Alamar blue)
NCI-H929
	Fluorescence values
	Control	0.1563	0.3125um	0.625um	1.25um	2.5	5
	9681.46	9288.33	7572.38	1725.02	994.924	1003.35	999.523
	8699.52	8486.03	8778.16	1649.71	985.692	1005.37	982.099
	9855.55	8884.5	7596.04	1755.72	1020.68	1019.99	1000.63
Mean	9412.17
	Control	0.1563	0.3125um	0.625um	1.25um	2.5	5
	-2.86101	1.31577	19.5469	81.6724	89.4294	89.3398	89.3805
	7.57166	9.83981	6.7361	82.4726	89.5275	89.3184	89.5657
	-4.71065	5.60628	19.2956	81.3463	89.1558	89.1631	89.3688
	% of control
	Control	0.1563	0.3125um	0.625um	1.25um	2.5	5
	102.861	98.6842	80.4531	18.3276	10.5706	10.6602	10.6195
	92.4283	90.1602	93.2639	17.5274	10.4725	10.6816	10.4343
	104.711	94.3937	80.7044	18.6537	10.8442	10.8369	10.6312
Mean	100	94.4127	84.8071	18.1696	10.6291	10.7262	10.5617
U266
	Fluorescence values
	Control	0.1563	0.3125um	0.625um	1.25um	2.5	5
	7761.15	6245.75	2895.57	1741.91	1687.21	1957.34	2162.5
	7033.35	5355.71	2709.5	1726.32	1671.67	1765.48	1975.28
	7414.5	5449.78	2538.79	1672.69	1800.36	1885.1	2142.35
Mean	7403
	Control	0.1563	0.3125um	0.625um	1.25um	2.5	5
	-4.83792	70.7889	73.5602	77.2092	76.4702	60.8865	15.6322
	4.99325	73.3179	76.1518	77.419	76.6808	63.4	27.6549
	-0.155329	71.061	74.536	75.6807	77.4052	65.7059	26.3842
	% Control	0.1563	0.3125um	0.625um	1.25um	2.5	5
	104.838	84.3678	39.1135	23.5298	22.7908	26.4398	29.2111
	95.0068	72.3451	36.6	23.3192	22.581	23.8482	26.6821
	100.155	73.6158	34.2941	22.5948	24.3193	25.464	28.939
Mean	100	76.7762	36.6692	23.1479	23.2304	25.2507	28.2774
JJN3
	Fluorescence values
	Control	0.1563	0.3125um	0.625um	1.25um	2.5	5
	7251.78	5864.48	5076.07	2594.79	2116.14	2407.02	2375.74
	5944.92	6179.15	5398.69	2328.74	2327.38	2302.25	2221.93
	6287.5	6740.23	4899.77	2400.49	2088.62	2264.84	2323.51
Mean	6494.73
	Control	0.1563	0.3125um	0.625um	1.25um	2.5	5
	-11.6563	63.4205	62.9389	67.4176	60.0477	21.8432	9.704
	8.46557	65.7888	64.5521	64.1651	64.1441	16.876	4.859
	3.19077	64.2247	65.128	67.8413	63.0394	24.5579	-3.77993
	% Control	0.1563	0.3125um	0.625um	1.25um	2.5	5
	111.656	90.296	78.1568	39.9523	32.5824	37.0611	36.5795
	91.5344	95.141	83.124	35.8559	35.8349	35.4479	34.2112
	96.8092	103.78	75.4421	36.9606	32.1587	34.872	35.7753
Mean	100	96.4056	78.9076	37.5896	33.5253	35.7937	35.522
