# Supplementary material for: ARQ-197, a small-molecule inhibitor of c-Met, reduces tumour burden and prevents myeloma-induced bone disease in vivo
Source: PLoS One. 2018 Jun 20;13(6):e0199517. doi: 10.1371/journal.pone.0199517 (PMC6010293; doi:10.1371/journal.pone.0199517)
Supplement: S4 Table — (XLSX) [file pone.0199517.s011.xlsx]

## Sheet: Tumour counts
JJN3	Tumour area %
M9	94.5498
M10	100
m12	93.4419
m13	87.3148
m14	99.7285
m15	99.8727
m16	99.7565
Mean	96.3806
SD	4.86615
ARQ-197
m17	58.3122
m18	29.4841
m19	36.8717
m20	40.489
m21	54.7401
m22	65.2636
m23	92.2283
m24	65.6952
Mean	55.3855
SD	20.0207

## Sheet: Ki-67 counts
	Number of Ki-67 positive cells in 250um2 tumour
JJN3	Cell counts
M9	630
M10	972
m12	924
m13	853
m14	913
m15	1054
m16	949
Mean	899.286
SD	133.636
ARQ-197
m17	550
m18	435
m19	500
m20	460
m21	716
m22	723
m23	726
m24	595
Mean	588.125
SD	121.116

## Sheet: Annexin V counts
	Number of Annexin V positive cells in 250um2 tumour
JJN3	Cell counts
M9	83
M10	98
m12	102
m13	100
m14	31
m15	66
m16	115
Mean	85
SD	28.4722
ARQ-197
m17	118
m18	51
m19	107
m20	32
m21	39
m22	59
m23	119
m24	93
Mean	77.25
SD	35.995
