# Supplementary material for: ARQ-197, a small-molecule inhibitor of c-Met, reduces tumour burden and prevents myeloma-induced bone disease in vivo
Source: PLoS One. 2018 Jun 20;13(6):e0199517. doi: 10.1371/journal.pone.0199517 (PMC6010293; doi:10.1371/journal.pone.0199517)
Supplement: S5 Table — (XLSX) [file pone.0199517.s012.xlsx]

## Sheet: Trabecular analysis 2
	Fig. 4D	Fig.4E	Fig.4F
Mouse ID	Lesions (NO)	Percent bone volume (tibia)	Percent bone volume (vertebra)
		BV/TV	BV/TV
		%	%
Naïve
M1	0	7.98939	12.21
M2	1	6.32792	15.8728
M3	2	7.62277	14.7798
M4	1	11.1399	14.8323
M5	4	8.82386	14.8624
M6	9	3.93707	10.7144
M7	8	5.58899	11.394
M8	4	7.94023	12.1691
Mean	3.625	7.42127	13.3544
SD	3.33542	2.1752	1.94055
JJN3
M9	32	4.311	6.53804
M10	60	1.73801	10.6395
M11	41	1.47178	9.2528
M12	70	3.6237	4.10631
M13	18	5.04547	7.16686
M14	80	2.98171	5.79422
M15	37	2.17284	7.61632
M16	75
Mean	51.625	3.04922	7.30201
SD	22.6838	1.34705	2.1653
JJN3 + ARQ-197
M17	10	6.24899	9.38885
M18	0	5.41572	7.87782
M19	2	7.69378	9.96732
M20	4	5.31753	9.55471
M21	36	5.55541	10.889
M22	16	3.88818	9.5916
M23	6	7.11793	9.73111
M24	0	8.94593	14.1751
Mean	9.25	6.27293	10.1469
SD	12.0919	1.5914	1.82697
