# Supplementary material for: ARQ-197, a small-molecule inhibitor of c-Met, reduces tumour burden and prevents myeloma-induced bone disease in vivo
Source: PLoS One. 2018 Jun 20;13(6):e0199517. doi: 10.1371/journal.pone.0199517 (PMC6010293; doi:10.1371/journal.pone.0199517)
Supplement: S6 Table — (XLSX) [file pone.0199517.s013.xlsx]

## Sheet: Sheet1
														Fig 5B				Fig 5C
ID No		Cortical perimeter (mm)				Osteoclast number				Osteoclast perimeter				Oc.S/BS (%)				N.Oc/BS (mm)
		L1	L2	mean		L1	L2	mean		L1	L2	mean		L1	L2	mean		L1	L2	mean
Naïve
M1		3.794	3.76	3.777		4	0	2		0.133	0	0.0665		3.50554	0	1.75277		1.0543	0	0.527148
M2		3.925	3.903	3.914		0	5	2.5		0	0.191	0.0955		0	4.89367	2.44684		0	1.28107	0.640533
M3		3.739	3.145	3.442		9	12	10.5		0.255	0.297	0.276		6.82001	9.44356	8.13178		2.40706	3.81558	3.11132
M4		3.847	3.952	3.8995		4	0	2		0.094	0	0.047		2.44346	0	1.22173		1.03977	0	0.519886
M5		3.313	3.716	3.5145		10	6	8		0.281	2.24	1.2605		8.48174	60.2799	34.3808		3.01841	1.61464	2.31653
M7		3.695	3.781	3.738		2	1	1.5		0.051	0.022	0.0365		1.38024	0.581857	0.98105		0.541272	0.26448	0.402876
M8		3.725	3.436	3.5805		15	9	12		0.362	0.26	0.311		9.71812	7.56694	8.64253		4.02685	2.61932	3.32309
Mean				3.69507				4.25				0.12125				3.38828				1.19972
SD				0.219526				4.17333				0.105073				3.20187				1.2756
JJN3
M9		3.613	3.741	3.677		6	13	9.5		0.209	0.617	0.413		5.78467	16.4929	11.1388		1.66067	3.47501	2.56784
M10		3.158	3.83	3.494		18	20	19		0.75	0.869	0.8095		23.7492	22.6893	23.2193		5.69981	5.22193	5.46087
M11		3.899	3.73	3.8145		20	32	26		0.74	1.172	0.956		18.9792	31.4209	25.2001		5.12952	8.57909	6.8543
M12		3.737	3.671	3.704		32	32	32		1.426	1.391	1.4085		38.159	37.8916	38.0253		8.56302	8.71697	8.63999
M13		3.536	3.83	3.683		3	1	2		0.1	0.037	0.0685		2.82805	0.966057	1.89706		0.848416	0.261097	0.554756
M14		3.194	3.734	3.464		33	28	30.5		1.487	1.184	1.3355		46.556	31.7086	39.1323		10.3319	7.49866	8.91527
M15		3.651	3.924	3.7875		28	29	28.5		0.901	0.977	0.939		24.6782	24.8981	24.7881		7.66913	7.39042	7.52977
Mean				3.66057				21.625				0.89675				24.3958				5.88075
SD				0.132965				9.67277				0.411106				11.0082				2.56339
JJN3+ARQ-197
M17		3.688	3.85	3.769		10	12	11		0.322	0.32	0.321		8.73102	8.31169	8.52135		2.7115	3.11688	2.91419
M18		3.777	3.75	3.7635		7	4	5.5		0.241	0.116	0.1785		6.38073	3.09333	4.73703		1.85332	1.06667	1.45999
M19		3.703	3.389	3.546		5	6	5.5		0.194	0.195	0.1945		5.239	5.75391	5.49645		1.35026	1.77043	1.56035
M20		3.656	3.794	3.725		21	15	18		0.623	0.516	0.5695		17.0405	13.6004	15.3205		5.74398	3.95361	4.8488
M21		3.92	3.917	3.9185		30	18	24		1.064	0.63	0.847		27.1429	16.0837	21.6133		7.65306	4.59535	6.12421
M22		3.992	3.952	3.972		17	20	18.5		0.768	0.705	0.7365		19.2385	17.8391	18.5388		4.25852	5.06073	4.65962
M23		3.867	3.622	3.7445		18	24	21		0.616	0.68	0.648		15.9297	18.7742	17.3519		4.65477	6.62617	5.64047
M24		3.77	3.91	3.84		25	13	19		0.735	0.336	0.5355		19.496	8.59335	14.0447		6.6313	3.32481	4.97805
Mean				3.78481				10				0.315875				8.51882				2.69583
SD				0.105089				5.93015				0.180698				4.82006				1.58109
