# Supplementary material for: ARQ-197, a small-molecule inhibitor of c-Met, reduces tumour burden and prevents myeloma-induced bone disease in vivo
Source: PLoS One. 2018 Jun 20;13(6):e0199517. doi: 10.1371/journal.pone.0199517 (PMC6010293; doi:10.1371/journal.pone.0199517)
Supplement: S7 Table — (XLSX) [file pone.0199517.s014.xlsx]

## Sheet: Sheet1
ID No		Cortical perimeter					OBN				Obper				OBN/Cortper				OBP/Cortper
		L1	L2	mean			L1	L2	mean		L1	L2	mean		L1	L2	mean		L1	L2	mean
Naïve
M1		3.794	3.76	3.777			162	131	146.5		2.604	2.184	2.394		42.699	34.8404	38.7697		68.6347	58.0851	63.3599
M2		3.925	3.903	3.914			247	185	216		3.56	2.97	3.265		62.9299	47.3994	55.1647		90.7006	76.0953	83.398
M3		3.739	3.145	3.442			175	176	175.5		2.107	2.173	2.14		46.804	55.9618	51.3829		56.352	69.0938	62.7229
M4		3.847	3.952	3.8995			141	141	141		2.029	2.459	2.244		36.6519	35.6781	36.165		52.7424	62.2217	57.482
M5		3.313	3.716	3.5145			125	133	129		2.109	2.23	2.1695		37.7302	35.7912	36.7607		63.6583	60.0108	61.8345
M7		3.695	3.781	3.738			137	179	158		2.113	2.385	2.249		37.0771	47.342	42.2096		57.1854	63.0786	60.132
M8		3.725	3.436	3.5805			128	99	113.5		2.056	1.928	1.992		34.3624	28.8126	31.5875		55.1946	56.1118	55.6532
Mean				3.69507					154.214				2.51075				45.3706				66.7407
SD				0.219526					33.6958				0.513529				9.3164				11.4129
JJN3
M9		3.613	3.741	3.677			2	5	3.5		0.038	0.101	0.0695		0.553557	1.33654	0.945049		1.05176	2.69981	1.87579
M10		3.158	3.83	3.494			0	0	0		0	0	0		0	0	0		0	0	0
M11		3.899	3.73	3.8145			0	0	0		0	0	0		0	0	0		0	0	0
M12		3.737	3.671	3.704			0	0	0		0	0	0		0	0	0		0	0	0
M13		3.536	3.83	3.683			0	0	0		0	0	0		0	0	0		0	0	0
M14		3.194	3.734	3.464			0	0	0		0	0	0		0	0	0		0	0	0
M15		3.651	3.924	3.7875			0	0	0		0	0	0		0	0	0		0	0	0
Mean				3.66057					0.5				0.017375				0.236262				0.468946
SD				0.132965					1.32288				0.03475				0.472524				0.937893
JJN3 + ARQ 197
M17		3.688	3.85	3.769			0	2	1		0	0.05	0.025		0	0.519481	0.25974		0	1.2987	0.649351
M18		3.777	3.75	3.7635			68	59	63.5		1.29	1.151	1.2205		18.0037	15.7333	16.8685		34.1541	30.6933	32.4237
M19		3.703	3.389	3.546			76	83	79.5		1.675	1.554	1.6145		20.5239	24.491	22.5074		45.2336	45.8542	45.5439
M20		3.656	3.794	3.725			37	26	31.5		0.704	0.414	0.559		10.1204	6.85293	8.48664		19.256	10.912	15.084
M21		3.92	3.917	3.9185			0	0	0		0	0	0		0	0	0		0	0	0
M22		3.992	3.952	3.972			0	0	0		0	0	0		0	0	0		0	0	0
M23		3.867	3.622	3.7445			0	6	3		0	0.124	0.062		0	1.65654	0.828272		0	3.42352	1.71176
M24		3.77	3.91	3.84			28	0	14		0.585	0	0.2925		7.42706	0	3.71353		15.5172	0	7.75862
Mean				3.78481					24.0625				0.85475				12.0306				23.4252
SD				0.105089					31.4386				0.704023				9.73452				19.6513
