# Supplementary material for: ARQ-197, a small-molecule inhibitor of c-Met, reduces tumour burden and prevents myeloma-induced bone disease in vivo
Source: PLoS One. 2018 Jun 20;13(6):e0199517. doi: 10.1371/journal.pone.0199517 (PMC6010293; doi:10.1371/journal.pone.0199517)
Supplement: S8 Table — (XLSX) [file pone.0199517.s015.xlsx]

## Sheet: Cortical
	UCL study 7
Levels 1 and 2 combined
12 areas of 125 um measured on each side of tibia (total 3mm)
						Single label (mm)
Specimen	Cort bone length (mm)									Double label (mm)				DL width (um)			MS			MS*100		MAR				BFR
	Level 1	Level 2	Mean		level 1	level 2	Mean		Level 1	Level 2	Mean		Level 1	Level 2	Mean		L1	L2	Mean			L1	L2	Mean		L1	L2	Mean
Control
11-1750	3.229	3.373	3.301		0.051	0.111	0.081		2.899	2.751	2.825		10.1	11.8	10.95		0.905698	0.832049	0.868873	86.8873		2.525	2.95	2.7375		2.28689	2.45454	2.37072
11-1752	3.058	3.091	3.0745		0.362	0.108	0.235		2.409	2.34	2.3745		10	9.1	9.55		0.846959	0.774507	0.810733	81.0733		2.5	2.275	2.3875		2.1174	1.762	1.9397
11-1754	3.141	3.05	3.0955		0.316	0.354	0.335		2.311	2.146	2.2285		8.9	10.8	9.85		0.786055	0.761639	0.773847	77.3847		2.225	2.7	2.4625		1.74897	2.05643	1.9027
11-1769	3.02	3.106	3.063		0.596	0.821	0.7085		2.055	1.704	1.8795		13.4	11.2	12.3		0.779139	0.680779	0.729959	72.9959		3.35	2.8	3.075		2.61012	1.90618	2.25815
11-1771	3.095	3.111	3.103		1.612	1.134	1.373		1.034	1.456	1.245		11.7	12.7	12.2		0.594507	0.650273	0.62239	62.239		2.925	3.175	3.05		1.73893	2.06462	1.90178
11-1773	3.118	3.163	3.1405		1.15	1.425	1.2875		0.946	1.414	1.18		13.7	13.9	13.8		0.487813	0.672305	0.580059	58.0059		3.425	3.475	3.45		1.67076	2.33626	2.00351
11-1774	3.264	3.097	3.1805		1.798	2.064	1.931		0.173	0.285	0.229		10.5	10.6	10.55		0.328431	0.42525	0.376841	37.6841		2.625	2.65	2.6375		0.862132	1.12691	0.994523
Mean			3.13686				0.850143				1.70879				11.3143				0.680386	68.0386				2.82857				1.91015
SD			0.0827253				0.693821				0.8825				1.52253				0.167968	16.7968				0.380632				0.443718
SEM			0.0312171				0.261819				0.333019				0.574539				0.0633841	6.33841				0.143635				0.167441
KMS12BM
11-1755	2.961	3.075	3.018		0.6	0.385	0.4925		2.052	2.228	2.14		8.6	9.2	8.9		0.794326	0.787154	0.79074	79.074		2.15	2.3	2.225		1.7078	1.81046	1.75913
11-1757	3.082	3.032	3.057		0.4	0.221	0.3105		2.018	2.186	2.102		7.8	8.6	8.2		0.719663	0.757421	0.738542	73.8542		1.95	2.15	2.05		1.40334	1.62845	1.5159
11-1758	3.056	2.909	2.9825		0.604	0.878	0.741		2.136	1.788	1.962		10.9	12.1	11.5		0.797775	0.765555	0.781665	78.1665		2.725	3.025	2.875		2.17394	2.3158	2.24487
11-1760	3.167	3.016	3.0915		0.666	0.953	0.8095		1.749	1.675	1.712		11.1	10.5	10.8		0.657404	0.713362	0.685383	68.5383		2.775	2.625	2.7		1.8243	1.87258	1.84844
11-1762	3.119	2.959	3.039		1.348	1.244	1.296		1.332	1.285	1.3085		12.2	12.7	12.45		0.643155	0.644474	0.643815	64.3815		3.05	3.175	3.1125		1.96162	2.04621	2.00391
11-1764	3.071	2.955	3.013		3.035	2.679	2.857		0	0	0		0	0	0		0.494139	0.453299	0.473719	47.3719		0	0	0		0	0	0
11-1765	3.057	3.142	3.0995		0.989	1.423	1.206		1.431	1.322	1.3765		11.5	12.4	11.95		0.629866	0.647199	0.638533	63.8533		2.875	3.1	2.9875		1.81086	2.00632	1.90859
Mean			3.04293				1.10179				1.51443				9.11429				0.678914	67.8914				2.27857				1.61155
SD			0.0427039				0.850717				0.745079				4.31381				0.109261	10.9261				1.07845				0.744694
SEM			0.0161147				0.321025				0.281162				1.62785				0.0412306	4.12306				0.406963				0.281017

## Sheet: Cort
Bone ID	Bone per (mm)	Single label	Double label	DL width	Mineralising surface	MS (%)	Mineral apposition rate	Bone formation rate
		(mm)	(mm)	(um)			(MAR)	(BFR)
Naïve
M1	3.32	0.284	3.03	14.7	0.955422	95.5422	3.675	3.51117
M2	3.689	0.907	2.52	10.84	0.806045	80.6045	2.71	2.18438
M3	3.734	0.362	3.144	12.64	0.890466	89.0466	3.16	2.81387
M4	3.669	0.317	2.991	8.25	0.858408	85.8408	2.0625	1.77047
M5	3.656	0.384	2.885	11.028	0.84163	84.163	2.757	2.32037
M6	3.669	0.207	2.948	7.967	0.831698	83.1698	1.99175	1.65653
M7	3.648	1.295	1.598	5.3	0.615543	61.5543	1.325	0.815594
M8	3.651	0.292	2.737	11.68	0.789647	78.9647	2.92	2.30577
Mean	3.6295	0.506	2.73162	10.3006	0.823607	82.3607	2.57516	2.17227
SD	0.128106	0.385291	0.496648	2.98106	0.0987053	9.87053	0.745265	0.802872
JJN3
M9	3.717	0.454	0.977	5.258	0.323917	32.3917	1.3145	0.425789
M10	3.75	0.825	0.252	5.18	0.1772	17.72	1.295	0.229474
M11	3.777	0.981	1.373	4.379	0.493381	49.3381	1.09475	0.540129
M13	3.145	1.858	0.055	7.03	0.312878	31.2878	1.7575	0.549882
M14	3.737	0.369	0.269	7.934	0.121354	12.1354	1.9835	0.240706
M15	3.836	2.384	0.018	3.504	0.315433	31.5433	0.876	0.276319
M16	3.777	0.736	0.199	4.618	0.150119	15.0119	1.1545	0.173313
Mean	3.677	1.08671	0.449	5.41471	0.270612	27.0612	1.35368	0.347945
SD	0.237639	0.752323	0.517569	1.54886	0.130247	13.0247	0.387216	0.155422
JJN3+ARQ
M17	3.659	0.368	2.09	8.094	0.621481	62.1481	2.0235	1.25757
M18	3.934	0.312	2.381	12.157	0.644891	64.4891	3.03925	1.95998
M19	3.67	0	2.491	9.159	0.678747	67.8747	2.28975	1.55416
M20	3.712	0.23	1.661	14.751	0.478448	47.8448	3.68775	1.7644
M21	3.823	0.816	0.823	5.163	0.321998	32.1998	1.29075	0.415619
M22	3.649	0.243	1.701	13.841	0.499452	49.9452	3.46025	1.72823
M23	3.666	0	1.548	4.94	0.422259	42.2259	1.235	0.521489
M24	3.657	1.009	2.027	8.037	0.692234	69.2234	2.00925	1.39087
Mean	3.72125	0.37225	1.84025	9.51775	0.544939	54.4939	2.37944	1.32404
SD	0.103236	0.362549	0.532496	3.72848	0.134532	13.4532	0.932121	0.572322

## Sheet: Trab
Bone ID	Bone per (mm)	Single label	Double label	DL width	Mineralising surface	% mineralising surface	Mineral apposition rate	Bone formation rate
		(mm)	(mm)	(um)			(MAR)	(BFR)
Naïve
M1	0.493	0.501	0	0	0.508114	50.8114	0	0
M2	1.001	0.599	0	0	0.299201	29.9201	0	0
M3	0.51	0.336	0.09	4.174	0.505882	50.5882	1.0435	0.527888
M4	0.961	0.201	0.16	5.385	0.271072	27.1072	1.34625	0.36493
M5	1.494	0.148	0.339	9.8	0.276439	27.6439	2.45	0.677276
M6	0.998	0.117	0.207	7.335	0.266032	26.6032	1.83375	0.487836
M7	0.328	0.135	0.05	1.99	0.358232	35.8232	0.4975	0.17822
M8	0.714	0.456	0.15	4.658	0.529412	52.9412	1.1645	0.6165
Mean	0.812375	0.311625	0.1245	4.16775	0.376798	37.6798	1.04194	0.356581
SD	0.376917	0.188214	0.114934	3.44256	0.117766	11.7766	0.860641	0.268104
JJN3
M9	0	0	0	0	0	0	0	0
M10	0	0	0	0	0	0	0	0
M11	0	0	0	0	0	0	0	0
M13	1.361	0.32	0.033	3.578	0.141807	14.1807	0.8945	0.126847
M14	0	0	0	0	0	0	0	0
M15	0.237	0.15	0	0	0.316456	31.6456	0	0
M16	0.28	0	0.043	4.193	0.153571	15.3571	1.04825	0.160981
Mean	0.268286	0.0671429	0.0108571	1.11014	0.0874049	8.74049	0.277536	0.0411183
SD	0.497167	0.124728	0.0187655	1.90422	0.122719	12.2719	0.476056	0.0709108
JJN3+ARQ
M17	0.806	0.245	0.052	5.59	0.216501	21.6501	1.3975	0.30256
M18	1.11	0.267	0.104	2.832	0.213964	21.3964	0.708	0.151486
M19	0.739	0.154	0.16	6.693	0.320704	32.0704	1.67325	0.536617
M20	0.442	0.217	0	0	0.245475	24.5475	0	0
M21	0.212	0.04	0	0	0.0943396	9.43396	0	0
M22	0.504	0.232	0	0	0.230159	23.0159	0	0
M23	0.921	0.125	0.053	9	0.125407	12.5407	2.25	0.282166
M24	1.013	0.58	0	0	0.286278	28.6278	0	0
Mean	0.718375	0.2325	0.046125	3.01438	0.216603	21.6603	0.753594	0.159104
SD	0.308936	0.159068	0.0596524	3.63265	0.0755749	7.55749	0.908162	0.199841
SD-208
M25	0.754	0.063	0	0	0.0417772	4.17772	0	0
M26	1.165	0.048	0	0	0.0206009	2.06009	0	0
M27	1.607	0	0	0	0	0	0	0
M28	0.591	0.03	0	0	0.0253807	2.53807	0	0
M29	0	0	0	0	0	0	0	0
M30	0	0	0	0	0	0	0	0
M31	0.21	0	0	0	0	0	0	0
Mean	0.618143	0.0201429	0	0	0.012537	1.2537	0	0
SD	0.609216	0.0268727	0	0	0.0169001	1.69001	0	0
Pan TGFB Ab
M33	0.955	0	0	0	0	0	0	0
M34	0.717	0.023	0	0	0.0160391	1.60391	0	0
M35	1.818	0	0	0	0	0	0	0
M36	0.868	0	0	0	0	0	0	0
M37	0.761	0	0	0	0	0	0	0
M38	0.2019	0	0	0	0	0	0	0
M39	0.248	0	0	0	0	0	0	0
M40	1.686	0	0	0	0	0	0	0
Mean	0.906863	0.002875	0	0	0.00200488	0.200488	0	0
SD	0.589122	0.00813173	0	0	0.00567066	0.567066	0	0
