# Supplementary material for: ARQ-197, a small-molecule inhibitor of c-Met, reduces tumour burden and prevents myeloma-induced bone disease in vivo
Source: PLoS One. 2018 Jun 20;13(6):e0199517. doi: 10.1371/journal.pone.0199517 (PMC6010293; doi:10.1371/journal.pone.0199517)
Supplement: S9 Table — (XLSX) [file pone.0199517.s016.xlsx]

## Sheet: nsg-44 repeat
	Vertebrae	Tibia
Dataset	Percent bone volume	Percent bone volume
	BV/TV	BV/TV
	%	%
Naïve
M1	11.3283	9.40365
M2	12.8932	11.864
M3	10.3928	9.4834
M4	11.7912	10.9953
M5	11.7582	10.7531
Mean	11.6327	10.4999
SD	0.90276	1.04945
Naïve + ARQ-197
M7	10.8902	10.0521
M8	11.9791	11.1772
M9	11.622	10.2944
M10	10.2126	9.41217
Mean	11.176	10.234
SD	0.786076	0.730687
