# Supplementary material for: ARQ-197, a small-molecule inhibitor of c-Met, reduces tumour burden and prevents myeloma-induced bone disease in vivo
Source: PLoS One. 2018 Jun 20;13(6):e0199517. doi: 10.1371/journal.pone.0199517 (PMC6010293; doi:10.1371/journal.pone.0199517)
Supplement: S10 Table — (XLSX) [file pone.0199517.s017.xlsx]

## Sheet: Sheet1
	S2 Fig			S3 Fig					S4 Fig
	Oc.S/BS (%)	N.Oc/BS (mm)		Ob.S/BS (%)	N.Ob/BS (mm)			MS (%)	Mineral apposition rate (MAR	Bone formation rate (BFR)
M1	19.0728	5.99772		19.4086	9.29647			73.1108	2.2584	1.65113
M2	18.8635	4.84595		12.0078	5.86615			68.757	1.56194	1.07394
M3	9.82012	2.65696		0	0			28.7146	1.21002	0.347453
M4	4.54791	1.79759		53.653	27.4775			93.7901	2.81609	2.64121
M5	14.9076	5.13347		23.2546	15.1437			77.6328	1.70122	1.32071
Mean	13.4424	4.08634		21.6648	11.5568			68.4011	1.90953	1.40689
SD	6.23436	1.77541		19.9592	10.4569			24.1203	0.631877	0.840222
M6	14.981	5.86026		0.679257	0.799126			65.9492	2.80156	1.84761
M7	17.7558	6.57621		50.7372	23.5359			60.6658	1.49357	0.90609
M8	7.1516	2.66156		26.7566	14.9047			68.3065	2.5462	1.73922
M9	6.44054	2.16216		51.8919	30			75.5806	2.25632	1.70534
Mean	11.5822	4.31505		32.5163	17.3099			67.6255	2.27442	1.54957
SD	5.64894	2.22632		24.1812	12.6253			6.19122	0.566213	0.433254
